# Supplementary material for: Association of cancer-related mortality, age and gonadectomy in golden retriever dogs at a veterinary academic center (1989-2016)
Source: PLoS One. 2018 Feb 6;13(2):e0192578. doi: 10.1371/journal.pone.0192578 (PMC5800597; doi:10.1371/journal.pone.0192578)
Supplement: S1 Dataset — (XLSX) [file pone.0192578.s002.xlsx]

## Sheet: Data Table
Year of Necropsy Exam	Age at Death (Years)	Sex	Cancer Diagnosis	Cancer attibutable death	Histologic grouping for cancer attributable death
1989	0.632877	Male	No	No	NA
1989	0.605479	Male	No	No	NA
1989	1.72877	Male	No	No	NA
1989	5.91233	Male	No	No	NA
1989	7.18356	Male	No	No	NA
1989	0.208219	Male	No	No	NA
1989	10.1973	Male	No	No	NA
1989	7.76986	Male Castrate	No	No	NA
1989	8.90959	Male Castrate	No	No	NA
1989	10.526	Male Castrate	No	No	NA
1989	1.47397	Female	No	No	NA
1989	0.284932	Female	No	No	NA
1989	5.91233	Female	No	No	NA
1989	4.68493	Female	No	No	NA
1989	3.81096	Female Spay	No	No	NA
1989	4.73973	Female Spay	No	No	NA
1989	8.12329	Female Spay	No	No	NA
1989	6.06849	Female Spay	No	No	NA
1989	8	Male Castrate	Yes	Yes	Hemangiosarcoma
1989	3.58356	Female	Yes	Yes	Hemangiosarcoma
1989	1.89315	Male	Yes	Yes	Lymphoid
1989	5.73973	Male	Yes	Yes	Lymphoid
1989	11.989	Male Castrate	Yes	Yes	Lymphoid
1989	8.48219	Female	Yes	Yes	Lymphoid
1989	11.2164	Female Spay	Yes	Yes	Osteosarcoma
1989	6.36986	Male	Yes	Yes	Other Carcinoma
1989	6.69315	Female	Yes	Yes	Other Carcinoma
1989	1.71233	Male	Yes	Yes	Other Sarcoma
1989	13.8493	Female Spay	Yes	Yes	Other Sarcoma
1989	9.05753	Female Spay	Yes	Yes	Other Sarcoma
1989	12.3014	Female Spay	Yes	Yes	Other Sarcoma
1990	9.69863	Male	Yes	No	NA
1990	13.2274	Male	No	No	NA
1990	9.22466	Male Castrate	No	No	NA
1990	9.47397	Female	No	No	NA
1990	4.1589	Female	No	No	NA
1990	0.443836	Female	No	No	NA
1990	1.24932	Female Spay	No	No	NA
1990	13.7699	Female Spay	No	No	NA
1990	13.7616	Female Spay	Yes	No	NA
1990	13.7616	Female Spay	No	No	NA
1990	5.14795	Female Spay	No	No	NA
1990	3.43836	Female Spay	No	No	NA
1990	8.43836	Male Castrate	Yes	Yes	Hemangiosarcoma
1990	7.60274	Male	Yes	Yes	Lymphoid
1990	2.28493	Female	Yes	Yes	Lymphoid
1990	4.48219	Female Spay	Yes	Yes	Lymphoid
1990	8.86849	Male Castrate	Yes	Yes	Osteosarcoma
1990	10.2493	Male	Yes	Yes	Other Cancer
1990	2.24932	Male Castrate	Yes	Yes	Other Cancer
1990	9.34795	Male Castrate	Yes	Yes	Other Cancer
1990	10.7151	Female Spay	Yes	Yes	Other Cancer
1990	10.1507	Male	Yes	Yes	Other Carcinoma
1990	10.7726	Female Spay	Yes	Yes	Other Carcinoma
1990	11.9452	Female Spay	Yes	Yes	Other Carcinoma
1990	5.96986	Male	Yes	Yes	Other Sarcoma
1990	12.7397	Male Castrate	Yes	Yes	Other Sarcoma
1990	10.7151	Female Spay	Yes	Yes	Pituitary
1991	0.126027	Male	No	No	NA
1991	5.71781	Male	No	No	NA
1991	9.82192	Male	No	No	NA
1991	6.87397	Male	No	No	NA
1991	2.22466	Male	No	No	NA
1991	10.2164	Male	No	No	NA
1991	0.69589	Male	No	No	NA
1991	1.92603	Male	No	No	NA
1991	10.8247	Male Castrate	No	No	NA
1991	5.81918	Male Castrate	No	No	NA
1991	9.13699	Male Castrate	No	No	NA
1991	10.9726	Female	No	No	NA
1991	3.07123	Female	No	No	NA
1991	2.50959	Female	No	No	NA
1991	10.9096	Female Spay	Yes	No	NA
1991	2.95342	Female Spay	No	No	NA
1991	6.06027	Female Spay	Yes	No	NA
1991	13.0411	Female Spay	No	No	NA
1991	8.43836	Female Spay	No	No	NA
1991	7.75616	Male	Yes	Yes	Hemangiosarcoma
1991	8.98082	Male	Yes	Yes	Hemangiosarcoma
1991	10.0219	Male Castrate	Yes	Yes	Hemangiosarcoma
1991	9.52329	Male Castrate	Yes	Yes	Hemangiosarcoma
1991		Male Castrate	Yes	Yes	Hemangiosarcoma
1991	10.1205	Female Spay	Yes	Yes	Hemangiosarcoma
1991	2.33973	Male	Yes	Yes	Histiocytic
1991	7.78082	Male	Yes	Yes	Lymphoid
1991	1.91781	Male	Yes	Yes	Lymphoid
1991	7.72603	Male Castrate	Yes	Yes	Lymphoid
1991	6.10959	Female	Yes	Yes	Lymphoid
1991	11.4548	Female Spay	Yes	Yes	Lymphoid
1991	11.9068	Male Castrate	Yes	Yes	Melanoma
1991	8.57808	Male Castrate	Yes	Yes	Meningioma
1991	9.89315	Male Castrate	Yes	Yes	Meningioma
1991	11.6521	Female Spay	Yes	Yes	Other Cancer
1991	10.5644	Male	Yes	Yes	Other Carcinoma
1991	12.3808	Male	Yes	Yes	Other Carcinoma
1992	4.75342	Male	No	No	NA
1992	0.136986	Male	No	No	NA
1992	9.00822	Male Castrate	No	No	NA
1992	8.5863	Female	No	No	NA
1992	0.643836	Female	No	No	NA
1992	12.6329	Female Spay	Yes	No	NA
1992	3.64932	Female Spay	No	No	NA
1992	7.70137	Male	Yes	Yes	Hemangiosarcoma
1992	13.7726	Male	Yes	Yes	Hemangiosarcoma
1992	12.1726	Male	Yes	Yes	Hemangiosarcoma
1992	8.09589	Male Castrate	Yes	Yes	Hemangiosarcoma
1992	8.29315	Male	Yes	Yes	Lymphoid
1992	4.13699	Male	Yes	Yes	Lymphoid
1992	9.5863	Male Castrate	Yes	Yes	Lymphoid
1992	9.12877	Female Spay	Yes	Yes	Lymphoid
1992	11.9945	Female Spay	Yes	Yes	Lymphoid
1992	12.3589	Male Castrate	Yes	Yes	Meningioma
1992	6.28219	Female Spay	Yes	Yes	Meningioma
1992	14.5233	Female Spay	Yes	Yes	Other Cancer
1992	7.53973	Male	Yes	Yes	Other Carcinoma
1992	9.0137	Female Spay	Yes	Yes	Other Carcinoma
1992	2.31507	Female Spay	Yes	Yes	Other Sarcoma
1993	7	Male Castrate	No	No	NA
1993	10.6082	Female Spay	No	No	NA
1993	6.68493	Female Spay	No	No	NA
1993	6.86301	Female Spay	No	No	NA
1993	13.9562	Female Spay	No	No	NA
1993	7.51233	Female Spay	Yes	No	NA
1993	6.87397	Male	Yes	Yes	Hemangiosarcoma
1993	10.8466	Male Castrate	Yes	Yes	Hemangiosarcoma
1993	12.1973	Female Spay	Yes	Yes	Hemangiosarcoma
1993	6.58356	Female Spay	Yes	Yes	Lymphoid
1993	4.69863	Female Spay	Yes	Yes	Lymphoid
1993	12.5726	Male Castrate	Yes	Yes	Melanoma
1993	9.80274	Male	Yes	Yes	Meningioma
1993	12.1808	Female Spay	Yes	Yes	Other Sarcoma
1993	13.0055	Female Spay	Yes	Yes	Other Sarcoma
1994	9.36986	Male	No	No	NA
1994	13.4055	Male Castrate	No	No	NA
1994	6.63562	Female	No	No	NA
1994	12.7562	Female Spay	No	No	NA
1994	4.80822	Female Spay	No	No	NA
1994	5.18356	Female Spay	No	No	NA
1994	8.93973	Male	Yes	Yes	Hemangiosarcoma
1994	11.3233	Male	Yes	Yes	Hemangiosarcoma
1994	11.3233	Male	Yes	Yes	Hemangiosarcoma
1994	10.3342	Male Castrate	Yes	Yes	Hemangiosarcoma
1994	11.6575	Female Spay	Yes	Yes	Hemangiosarcoma
1994	11.389	Female Spay	Yes	Yes	Hemangiosarcoma
1994	6.0274	Male	Yes	Yes	Lymphoid
1994	13.7479	Female	Yes	Yes	Lymphoid
1994	9.22192	Male	Yes	Yes	Meningioma
1994	13.2301	Female Spay	Yes	Yes	Meningioma
1994	12.9068	Female Spay	Yes	Yes	Osteosarcoma
1994	7.90959	Female Spay	Yes	Yes	Other Cancer
1994	8.18904	Female Spay	Yes	Yes	Other Cancer
1994	12.0164	Male	Yes	Yes	Other Sarcoma
1994	7.33699	Male Castrate	Yes	Yes	Other Sarcoma
1994	8.42466	Female	Yes	Yes	Other Sarcoma
1995	7.14795	Male	No	No	NA
1995	6.05479	Male	No	No	NA
1995	8.8	Male Castrate	No	No	NA
1995	9.95342	Male Castrate	No	No	NA
1995	10.1808	Male Castrate	No	No	NA
1995	0.315068	Female	No	No	NA
1995	11.5096	Female Spay	No	No	NA
1995	5.76164	Female Spay	No	No	NA
1995	12.5589	Male CA	Yes	Yes	Hemangiosarcoma
1995	8.04932	Female Spay	Yes	Yes	Hemangiosarcoma
1995	6.39452	Male Castrate	Yes	Yes	Lymphoid
1995	6.39452	Male Castrate	Yes	Yes	Lymphoid
1995	11.6411	Female Spay	Yes	Yes	Lymphoid
1995	1.83014	Female Spay	Yes	Yes	Lymphoid
1995	11.0027	Male	Yes	Yes	Meningioma
1995	7.64384	Male Castrate	Yes	Yes	Meningioma
1995	10.6795	Female Spay	Yes	Yes	Meningioma
1995	11.2164	Female Spay	Yes	Yes	Meningioma
1995	13.1781	Male	Yes	Yes	Osteosarcoma
1995	7.23836	Female Spay	Yes	Yes	Other Cancer
1995	13.274	Female Spay	Yes	Yes	Other Cancer
1995	10.6959	Male	Yes	Yes	Other Carcinoma
1995	4.26849	Male	Yes	Yes	Other Carcinoma
1995	9.74795	Male Castrate	Yes	Yes	Other Carcinoma
1995	9.74795	Male Castrate	Yes	Yes	Other Carcinoma
1995	7.92877	Male	Yes	Yes	Other Sarcoma
1995	11.0712	Male Castrate	Yes	Yes	Other Sarcoma
1995	5.88767	Male Castrate	Yes	Yes	Other Sarcoma
1995	9.03014	Male	Yes	Yes	Pituitary
1996	6.43014	Male Castrate	No	No	NA
1996	5.97534	Male Castrate	No	No	NA
1996	1.09863	Female	No	No	NA
1996	4.00822	Female Spay	No	No	NA
1996	11.0466	Female Spay	No	No	NA
1996	7.48219	Female Spay	No	No	NA
1996	13.5589	Female Spay	No	No	NA
1996	10.337	Male Castrate	Yes	Yes	Hemangiosarcoma
1996	8.32877	Female	Yes	Yes	Hemangiosarcoma
1996	9.36164	Female Spay	Yes	Yes	Histiocytic
1996	10.4959	Female Spay	Yes	Yes	Histiocytic
1996	9.09863	Male Castrate	Yes	Yes	Lymphoid
1996	9.99178	Female Spay	Yes	Yes	Lymphoid
1996	12.4959	Female Spay	Yes	Yes	Lymphoid
1996	6.90685	Female Spay	Yes	Yes	Lymphoid
1996	10.5507	Female Spay	Yes	Yes	Lymphoid
1996	10.2356	Male Castrate	Yes	Yes	Meningioma
1996	5.78904	Male Castrate	Yes	Yes	Other Carcinoma
1996	6.43288	Male Castrate	Yes	Yes	Other Carcinoma
1996	10.2849	Female Spay	Yes	Yes	Other Carcinoma
1996	9.34795	Female Spay	Yes	Yes	Other Carcinoma
1996	12.7205	Male Castrate	Yes	Yes	Other Sarcoma
1996	7.20274	Female Spay	Yes	Yes	Other Sarcoma
1997	4.7726	Male	No	No	NA
1997	11.4164	Male Castrate	No	No	NA
1997	6.75068	Male Castrate	No	No	NA
1997	15.7671	Female Spay	Yes	No	NA
1997	13.6767	Female Spay	No	No	NA
1997	6.37534	Male	Yes	Yes	Hemangiosarcoma
1997	14.1014	Female Spay	Yes	Yes	Hemangiosarcoma
1997	4.12877	Male	Yes	Yes	Lymphoid
1997	10.2904	Male Castrate	Yes	Yes	Lymphoid
1997	10.7096	Female Spay	Yes	Yes	Lymphoid
1997	14.0411	Male	Yes	Yes	Meningioma
1997	10.5068	Female Spay	Yes	Yes	Meningioma
1997	8.17534	Male Castrate	Yes	Yes	Osteosarcoma
1997	11.1178	Male Castrate	Yes	Yes	Other Cancer
1997	11.3068	Male Castrate	Yes	Yes	Other Cancer
1997	11.6055	Female Spay	Yes	Yes	Other Cancer
1997	11.3753	Male	Yes	Yes	Other Carcinoma
1997	10.5589	Male Castrate	Yes	Yes	Other Carcinoma
1998	5.35068	Male	No	No	NA
1998	9.70137	Male Castrate	No	No	NA
1998	13.0877	Male Castrate	Yes	No	NA
1998	8.0274	Female	No	No	NA
1998	3.84932	Female Spay	No	No	NA
1998	13.1452	Female Spay	No	No	NA
1998	9.49589	Male	Yes	Yes	Hemangiosarcoma
1998	9.59178	Male Castrate	Yes	Yes	Hemangiosarcoma
1998	10.7507	Male Castrate	Yes	Yes	Hemangiosarcoma
1998	3.95616	Male Castrate	Yes	Yes	Hemangiosarcoma
1998	13.3233	Female Spay	Yes	Yes	Hemangiosarcoma
1998	11.9726	Male	Yes	Yes	Lymphoid
1998	14.2849	Male Castrate	Yes	Yes	Lymphoid
1998	9.24932	Male	Yes	Yes	Meningioma
1998	11.4712	Male Castrate	Yes	Yes	Meningioma
1998	11.7479	Male Castrate	Yes	Yes	Other Carcinoma
1998	12.7699	Female	Yes	Yes	Other Carcinoma
1998	4.18904	Male Castrate	Yes	Yes	Other Sarcoma
1998	9.02466	Male Castrate	Yes	Yes	Pituitary
1998	7.10685	Female Spay	Yes	Yes	Pituitary
1999	0.643836	Male Castrate	No	No	NA
1999	9.23288	Male Castrate	No	No	NA
1999	7.49041	Male Castrate	No	No	NA
1999	4.30685	Male Castrate	No	No	NA
1999		Female Spay	No	No	NA
1999	10.7863	Male	Yes	Yes	Hemangiosarcoma
1999	2.64932	Male Castrate	Yes	Yes	Hemangiosarcoma
1999	7.78356	Male	Yes	Yes	Histiocytic
1999	9.17808	Female Spay	Yes	Yes	Histiocytic
1999	9.83288	Male Castrate	Yes	Yes	Melanoma
1999	7.6411	Female Spay	Yes	Yes	Meningioma
1999	11.874	Male Castrate	Yes	Yes	Osteosarcoma
1999	12.1534	Male	Yes	Yes	Other Carcinoma
1999	13.5178	Female	Yes	Yes	Other Carcinoma
1999	12.137	Male	Yes	Yes	Other Sarcoma
1999	0.383562	Female	Yes	Yes	Other Sarcoma
2000	16.6219	Male	Yes	No	NA
2000	4.95342	Male	No	No	NA
2000	8.06301	Male	No	No	NA
2000	4.87945	Male	No	No	NA
2000	11.1836	Male	No	No	NA
2000	11.1808	Female Spay	No	No	NA
2000	5.76164	Female Spay	No	No	NA
2000	9.94521	Male Castrate	Yes	Yes	Hemangiosarcoma
2000	11.2712	Male Castrate	Yes	Yes	Hemangiosarcoma
2000	14.663	Female Spay	Yes	Yes	Hemangiosarcoma
2000	11.7918	Male Castrate	Yes	Yes	Histiocytic
2000	4.4	Male Castrate	Yes	Yes	Histiocytic
2000	6.66027	Female Spay	Yes	Yes	Histiocytic
2000	11.6384	Male Castrate	Yes	Yes	Lymphoid
2000	8.28493	Male Castrate	Yes	Yes	Lymphoid
2000	10.2384	Male Castrate	Yes	Yes	Melanoma
2000	10.7808	Male	Yes	Yes	Meningioma
2000	11.1863	Male Castrate	Yes	Yes	Meningioma
2000	15.5096	Male	Yes	Yes	Other Cancer
2000	13.3425	Female Spay	Yes	Yes	Other Cancer
2000	0.731507	Female Spay	Yes	Yes	Other Cancer
2000	10.9589	Male Castrate	Yes	Yes	Other Carcinoma
2000	8.25205	Female	Yes	Yes	Other Carcinoma
2000	12.1644	Female Spay	Yes	Yes	Other Sarcoma
2001	4.41096	Male	No	No	NA
2001	11.8466	Male	No	No	NA
2001	3.37808	Male	No	No	NA
2001	12.5863	Male Castrate	No	No	NA
2001	0.660274	Male Castrate	No	No	NA
2001	6.31507	Female Spay	No	No	NA
2001	5.36438	Female Spay	No	No	NA
2001	9.15616	Female Spay	No	No	NA
2001	8.47123	Male	Yes	Yes	Hemangiosarcoma
2001	11.7945	Male Castrate	Yes	Yes	Hemangiosarcoma
2001	7.80274	Male Castrate	Yes	Yes	Hemangiosarcoma
2001	7.92055	Female Spay	Yes	Yes	Hemangiosarcoma
2001	11.6027	Male Castrate	Yes	Yes	Histiocytic
2001	9.29589	Male Castrate	Yes	Yes	Histiocytic
2001	11.5671	Female Spay	Yes	Yes	Histiocytic
2001	10.2548	Female Spay	Yes	Yes	Histiocytic
2001	10.6712	Male Castrate	Yes	Yes	Lymphoid
2001	5.23014	Male Castrate	Yes	Yes	Lymphoid
2001	6.86027	Male Castrate	Yes	Yes	Lymphoid
2001	8.54795	Male Castrate	Yes	Yes	Meningioma
2001	13.2082	Male	Yes	Yes	Osteosarcoma
2001	10.9233	Female Spay	Yes	Yes	Osteosarcoma
2001	7.94795	Male Castrate	Yes	Yes	Other Carcinoma
2002	6.65205	Male	No	No	NA
2002	0.142466	Male	No	No	NA
2002	0.556164	Male	No	No	NA
2002	0.246575	Male	No	No	NA
2002	9.52877	Male Castrate	No	No	NA
2002	9.06849	Male Castrate	Yes	No	NA
2002	4.87397	Male Castrate	No	No	NA
2002	2.24932	Male Castrate	No	No	NA
2002	0.572603	Male Castrate	No	No	NA
2002	10.9671	Female	No	No	NA
2002	12.7315	Female Spay	No	No	NA
2002	11.3397	Female Spay	No	No	NA
2002	12.1918	Female Spay	Yes	No	NA
2002	5.81096	Male	Yes	Yes	Hemangiosarcoma
2002	10.9808	Male	Yes	Yes	Hemangiosarcoma
2002	8.4411	Male	Yes	Yes	Hemangiosarcoma
2002	9.55616	Female Spay	Yes	Yes	Hemangiosarcoma
2002	11.4959	Female Spay	Yes	Yes	Hemangiosarcoma
2002	5.85479	Male Castrate	Yes	Yes	Histiocytic
2002	3.98904	Male Castrate	Yes	Yes	Histiocytic
2002	6.93425	Female Spay	Yes	Yes	Histiocytic
2002	10.2822	Male	Yes	Yes	Lymphoid
2002	4.49041	Female Spay	Yes	Yes	Lymphoid
2002	12.1205	Male Castrate	Yes	Yes	Osteosarcoma
2002	12.3452	Male Castrate	Yes	Yes	Other Carcinoma
2002	14.9068	Male	Yes	Yes	Other Carcinoma
2002	9.58082	Male Castrate	Yes	Yes	Other Carcinoma
2002	10.8904	Male Castrate	Yes	Yes	Other Carcinoma
2002	10.2329	Male Castrate	Yes	Yes	Other Carcinoma
2002	9.92329	Female Spay	Yes	Yes	Other Carcinoma
2002	6.94247	Female Spay	Yes	Yes	Other Carcinoma
2002	6.4	Female Spay	Yes	Yes	Other Carcinoma
2002	10.5205	Male Castrate	Yes	Yes	Other Sarcoma
2003	2.84658	Male Castrate	No	No	NA
2003	0.632877	Male Castrate	No	No	NA
2003	4.04932	Male Castrate	No	No	NA
2003	10.0466	Male Castrate	No	No	NA
2003	5.22192	Male Castrate	No	No	NA
2003	8.02192	Female Spay	No	No	NA
2003	1.97534	Female Spay	No	No	NA
2003	11.1644	Male	Yes	Yes	Hemangiosarcoma
2003	10.7644	Male Castrate	Yes	Yes	Hemangiosarcoma
2003	12.9836	Male Castrate	Yes	Yes	Hemangiosarcoma
2003	10.1836	Male Castrate	Yes	Yes	Hemangiosarcoma
2003	6	Male Castrate	Yes	Yes	Histiocytic
2003	9.01096	Female	Yes	Yes	Histiocytic
2003	6.48493	Female Spay	Yes	Yes	Histiocytic
2003	7.86027	Female Spay	Yes	Yes	Histiocytic
2003	11.526	Male	Yes	Yes	Lymphoid
2003	3.71781	Male Castrate	Yes	Yes	Lymphoid
2003	8.55342	Male Castrate	Yes	Yes	Lymphoid
2003	10.8411	Female	Yes	Yes	Lymphoid
2003	10.4904	Female Spay	Yes	Yes	Lymphoid
2003	11.1863	Male Castrate	Yes	Yes	Meningioma
2003	4.9726	Female Spay	Yes	Yes	Meningioma
2003	10.0164	Female Spay	Yes	Yes	Osteosarcoma
2003	9.11233	Male Castrate	Yes	Yes	Other Sarcoma
2004	5.18082	Male	No	No	NA
2004	7.15342	Male Castrate	Yes	No	NA
2004	11.3699	Male Castrate	No	No	NA
2004	7.02192	Male Castrate	No	No	NA
2004	12.8411	Male Castrate	No	No	NA
2004	2.44384	Male Castrate	No	No	NA
2004	7.67945	Female	No	No	NA
2004	15.1808	Female	No	No	NA
2004	7.63836	Female Spay	No	No	NA
2004	8.22192	Female Spay	No	No	NA
2004	3.90411	Female Spay	No	No	NA
2004	8.16164	Female Spay	No	No	NA
2004		Female Spay	Yes	No	NA
2004	12.4849	Male	Yes	Yes	Hemangiosarcoma
2004	10.8164	Male Castrate	Yes	Yes	Hemangiosarcoma
2004	8.38356	Female Spay	Yes	Yes	Hemangiosarcoma
2004	9.8274	Female Spay	Yes	Yes	Hemangiosarcoma
2004	7.29863	Male	Yes	Yes	Histiocytic
2004	12.8658	Male Castrate	Yes	Yes	Histiocytic
2004	5.29863	Male	Yes	Yes	Lymphoid
2004	10.389	Male	Yes	Yes	Lymphoid
2004	1.59452	Female Spay	Yes	Yes	Lymphoid
2004	3.46027	Female Spay	Yes	Yes	Lymphoid
2004	11.2658	Female	Yes	Yes	Meningioma
2004	11.3726	Male Castrate	Yes	Yes	Osteosarcoma
2004	8.0411	Female Spay	Yes	Yes	Osteosarcoma
2004	8.59452	Female Spay	Yes	Yes	Other Carcinoma
2004	7.76986	Female Spay	Yes	Yes	Other Carcinoma
2004	12.2301	Male Castrate	Yes	Yes	Other Sarcoma
2005	7.48767	Male Castrate	No	No	NA
2005	4.44384	Male Castrate	No	No	NA
2005	2.51781	Male Castrate	No	No	NA
2005	11.7726	Female	No	No	NA
2005	3.44658	Female	No	No	NA
2005	11.5863	Female Spay	No	No	NA
2005	9	Female Spay	No	No	NA
2005	4.79178	Female Spay	No	No	NA
2005	12.1973	Female Spay	No	No	NA
2005	9.37534	Female Spay	Yes	No	NA
2005	5.80822	Female Spay	No	No	NA
2005	8.46027	Female Spay	No	No	NA
2005	13.5151	Female Spay	Yes	Yes	Hemangiosarcoma
2005	12.2	Female Spay	Yes	Yes	Hemangiosarcoma
2005	12.7726	Female Spay	Yes	Yes	Lymphoid
2005	11.4219	Female Spay	Yes	Yes	Lymphoid
2005	5.49863	Female Spay	Yes	Yes	Meningioma
2005	8.99726	Male Castrate	Yes	Yes	Other Cancer
2005	4.79452	Female Spay	Yes	Yes	Other Cancer
2005	9.25205	Female Spay	Yes	Yes	Other Cancer
2005	11.8356	Female	Yes	Yes	Other Carcinoma
2005	13.4986	Female Spay	Yes	Yes	Other Carcinoma
2005	6.70411	Female Spay	Yes	Yes	Other Carcinoma
2006	9.0411	Male Castrate	No	No	NA
2006	0.887671	Male Castrate	No	No	NA
2006	6.97808	Male Castrate	No	No	NA
2006	6.07397	Male Castrate	No	No	NA
2006	0.156164	Female	No	No	NA
2006	4.96438	Female Spay	No	No	NA
2006	8.26027	Female Spay	No	No	NA
2006	5.52055	Male Castrate	Yes	Yes	Hemangiosarcoma
2006	8.28767	Female Spay	Yes	Yes	Hemangiosarcoma
2006	9.29589	Female Spay	Yes	Yes	Hemangiosarcoma
2006	9.03562	Male	Yes	Yes	Histiocytic
2006	9.85479	Female Spay	Yes	Yes	Histiocytic
2006	11.5288	Male Castrate	Yes	Yes	Lymphoid
2006	7.9589	Female Spay	Yes	Yes	Lymphoid
2006	9.34521	Female Spay	Yes	Yes	Lymphoid
2006	13.8904	Female Spay	Yes	Yes	Melanoma
2006	10.137	Female Spay	Yes	Yes	Melanoma
2006	12.6055	Female Spay	Yes	Yes	Meningioma
2006	12.3068	Female Spay	Yes	Yes	Meningioma
2006	5.84384	Male Castrate	Yes	Yes	Osteosarcoma
2006	8.30411	Male Castrate	Yes	Yes	Osteosarcoma
2006	7.54247	Female Spay	Yes	Yes	Other Cancer
2006	13.3644	Male Castrate	Yes	Yes	Other Carcinoma
2006	14.2932	Female Spay	Yes	Yes	Other Carcinoma
2006	11.9699	Female Spay	Yes	Yes	Other Carcinoma
2006	9.2137	Female Spay	Yes	Yes	Other Sarcoma
2006	12.9014	Female Spay	Yes	Yes	Other Sarcoma
2007	12.011	Male	No	No	NA
2007	3.61644	Male Castrate	No	No	NA
2007	13.6658	Male Castrate	No	No	NA
2007	1.7863	Male Castrate	No	No	NA
2007	3.16712	Male Castrate	No	No	NA
2007	7.26849	Male Castrate	No	No	NA
2007	2.83836	Female	No	No	NA
2007	11.1726	Female Spay	No	No	NA
2007	0.394521	Female Spay	No	No	NA
2007	2.78904	Female Spay	No	No	NA
2007	2.80548	Female Spay	No	No	NA
2007	5.44384	Female Spay	No	No	NA
2007	6.89315	Male Castrate	Yes	Yes	Histiocytic
2007	10.211	Female Spay	Yes	Yes	Lymphoid
2007	9.79178	Female Spay	Yes	Yes	Meningioma
2007	8.36438	Male Castrate	Yes	Yes	Osteosarcoma
2007	8.72329	Male Castrate	Yes	Yes	Osteosarcoma
2007	14.4959	Female Spay	Yes	Yes	Osteosarcoma
2007	12.1014	Male Castrate	Yes	Yes	Other Cancer
2007	9.88219	Female Spay	Yes	Yes	Other Carcinoma
2007	4.84384	Female Spay	Yes	Yes	Other Sarcoma
2007	9.38904	Male Castrate	Yes	Yes	Pituitary
2008	12.2466	Male Castrate	Yes	No	NA
2008	10.8575	Male Castrate	No	No	NA
2008	5.42466	Male Castrate	No	No	NA
2008	11.7644	Female Spay	Yes	No	NA
2008	9.7863	Male Castrate	Yes	Yes	Hemangiosarcoma
2008	9.2274	Male Castrate	Yes	Yes	Hemangiosarcoma
2008	7.49041	Female Spay	Yes	Yes	Hemangiosarcoma
2008	7.68219	Male Castrate	Yes	Yes	Lymphoid
2008	9.07945	Female Spay	Yes	Yes	Lymphoid
2008	7.43288	Female Spay	Yes	Yes	Lymphoid
2008	11.0712	Male Castrate	Yes	Yes	Other Cancer
2008	6.06027	Male Castrate	Yes	Yes	Other Cancer
2008	1.3589	Female	Yes	Yes	Other Cancer
2008	9.34521	Male Castrate	Yes	Yes	Other Carcinoma
2008	9.92329	Male Castrate	Yes	Yes	Other Carcinoma
2008	10.2658	Male Castrate	Yes	Yes	Other Carcinoma
2008	14.0932	Female Spay	Yes	Yes	Other Carcinoma
2008	9.3863	Male	Yes	Yes	Other Sarcoma
2008	0.90137	Female Spay	Yes	Yes	Other Sarcoma
2009	9.43562	Male Castrate	No	No	NA
2009	2.50959	Female Spay	No	No	NA
2009	11.9479	Male	Yes	Yes	Hemangiosarcoma
2009	7.20274	Male	Yes	Yes	Hemangiosarcoma
2009	11.8	Male	Yes	Yes	Hemangiosarcoma
2009	12.0712	Female Spay	Yes	Yes	Hemangiosarcoma
2009	12.0795	Female Spay	Yes	Yes	Histiocytic
2009	14.463	Male Castrate	Yes	Yes	Melanoma
2009	9.64932	Male Castrate	Yes	Yes	Melanoma
2009	7.59178	Male Castrate	Yes	Yes	Other Cancer
2009	8.30137	Male Castrate	Yes	Yes	Other Cancer
2009	8.73973	Male Castrate	Yes	Yes	Other Cancer
2009	11.8192	Female Spay	Yes	Yes	Other Sarcoma
2010	3.70137	Male Castrate	No	No	NA
2010	1.02192	Female	No	No	NA
2010	0.29863	Female	No	No	NA
2010	9.06575	Female	No	No	NA
2010	8.26849	Female Spay	No	No	NA
2010	11.7836	Female Spay	No	No	NA
2010	9.01644	Female Spay	No	No	NA
2010	10.3205	Female Spay	No	No	NA
2010	13.0082	Male	Yes	Yes	Hemangiosarcoma
2010	6.67123	Male Castrate	Yes	Yes	Hemangiosarcoma
2010	8.12877	Female Spay	Yes	Yes	Hemangiosarcoma
2010	6.18356	Female	Yes	Yes	Histiocytic
2010	13.7973	Male Castrate	Yes	Yes	Lymphoid
2010	9.95342	Female	Yes	Yes	Lymphoid
2010	9.2411	Male Castrate	Yes	Yes	Meningioma
2010	8.5589	Male Castrate	Yes	Yes	Osteosarcoma
2010	8.46575	Male Castrate	Yes	Yes	Osteosarcoma
2010	9.26301	Female Spay	Yes	Yes	Osteosarcoma
2010	11.3836	Female Spay	Yes	Yes	Osteosarcoma
2010	12.3014	Female Spay	Yes	Yes	Osteosarcoma
2010	11.4466	Female Spay	Yes	Yes	Other Cancer
2010	13.5945	Female Spay	Yes	Yes	Other Carcinoma
2010	4.46575	Male Castrate	Yes	Yes	Other Sarcoma
2010	10.8466	Female Spay	Yes	Yes	Other Sarcoma
2010	8.08767	Female Spay	Yes	Yes	Other Sarcoma
2011	15.2904	Male	No	No	NA
2011	5.01096	Male Castrate	No	No	NA
2011	4.53151	Female	No	No	NA
2011	0.591781	Female	No	No	NA
2011	0.750685	Female	No	No	NA
2011	6.43836	Female Spay	No	No	NA
2011	7.4	Female Spay	No	No	NA
2011	2.38904	Female Spay	No	No	NA
2011	7.08219	Female Spay	No	No	NA
2011	8.6137	Female Spay	No	No	NA
2011	11.3918	Male	Yes	Yes	Hemangiosarcoma
2011	10.0164	Male	Yes	Yes	Hemangiosarcoma
2011	8.1726	Male	Yes	Yes	Hemangiosarcoma
2011	12.1397	Male Castrate	Yes	Yes	Hemangiosarcoma
2011	10.5863	Male Castrate	Yes	Yes	Hemangiosarcoma
2011	3.67945	Female Spay	Yes	Yes	Lymphoid
2011	7.27123	Female Spay	Yes	Yes	Lymphoid
2011	6.73425	Male Castrate	Yes	Yes	Meningioma
2011	13.2658	Female Spay	Yes	Yes	Meningioma
2011	9.1863	Female Spay	Yes	Yes	Osteosarcoma
2011	11.0411	Female Spay	Yes	Yes	Other Cancer
2011	5.03562	Female Spay	Yes	Yes	Other Sarcoma
2011	11.2877	Male Castrate	Yes	Yes	Pituitary
2012	5.71233	Male Castrate	No	No	NA
2012	14.0822	Female Spay	Yes	No	NA
2012	8.89041	Male	Yes	Yes	Hemangiosarcoma
2012	6.96986	Male Castrate	Yes	Yes	Hemangiosarcoma
2012	14.0164	Female Spay	Yes	Yes	Hemangiosarcoma
2012	12.1644	Female Spay	Yes	Yes	Hemangiosarcoma
2012	4.01918	Female	Yes	Yes	Histiocytic
2012	8.1863	Male Castrate	Yes	Yes	Lymphoid
2012	11.2219	Male Castrate	Yes	Yes	Meningioma
2012	9.85479	Male	Yes	Yes	Osteosarcoma
2012	12.5096	Female Spay	Yes	Yes	Other Cancer
2012	7.84932	Male Castrate	Yes	Yes	Other Sarcoma
2012	11.0685	Female Spay	Yes	Yes	Other Sarcoma
2013	14.6329	Male Castrate	No	No	NA
2013	10.0164	Male Castrate	Yes	No	NA
2013	9.60274	Male Castrate	No	No	NA
2013	8.69863	Male Castrate	No	No	NA
2013	10.5178	Male Castrate	Yes	No	NA
2013	6.6274	Female Spay	No	No	NA
2013	6.69315	Female Spay	No	No	NA
2013	6.03562	Female Spay	No	No	NA
2013	0.49589	Female Spay	No	No	NA
2013	10.0603	Female Spay	Yes	Yes	Hemangiosarcoma
2013	9.97808	Male Castrate	Yes	Yes	Histiocytic
2013	1.8411	Female	Yes	Yes	Lymphoid
2013	11.7644	Female Spay	Yes	Yes	Lymphoid
2013	9.11233	Male Castrate	Yes	Yes	Osteosarcoma
2013	8.32603	Female Spay	Yes	Yes	Osteosarcoma
2013	11.074	Male	Yes	Yes	Other Cancer
2013	4.68219	Male Castrate	Yes	Yes	Other Cancer
2013	15.0164	Male Castrate	Yes	Yes	Other Cancer
2013	10.0575	Male Castrate	Yes	Yes	Other Cancer
2013	10.7836	Male Castrate	Yes	Yes	Other Cancer
2013	8.23562	Female Spay	Yes	Yes	Other Cancer
2013	10.8877	Female	Yes	Yes	Other Carcinoma
2013	6.81096	Male Castrate	Yes	Yes	Other Sarcoma
2013	11.5507	Male Castrate	Yes	Yes	Other Sarcoma
2014	12.0521	Male	No	No	NA
2014	11.3096	Male Castrate	Yes	No	NA
2014	6.27671	Male Castrate	No	No	NA
2014	5.86575	Female	No	No	NA
2014	1.7726	Female	No	No	NA
2014	0.39726	Female	No	No	NA
2014	3.41644	Female	No	No	NA
2014	9.68493	Male Castrate	Yes	Yes	Hemangiosarcoma
2014	13.1151	Male Castrate	Yes	Yes	Hemangiosarcoma
2014	9.0137	Male Castrate	Yes	Yes	Hemangiosarcoma
2014	10.3397	Male Castrate	Yes	Yes	Hemangiosarcoma
2014	13.589	Female Spay	Yes	Yes	Hemangiosarcoma
2014	9.55342	Female Spay	Yes	Yes	Hemangiosarcoma
2014	11.1233	Female Spay	Yes	Yes	Hemangiosarcoma
2014	12.611	Male	Yes	Yes	Histiocytic
2014	9.84384	Male Castrate	Yes	Yes	Histiocytic
2014	11.589	Male	Yes	Yes	Lymphoid
2014	4.52603	Male	Yes	Yes	Lymphoid
2014	8.87123	Male Castrate	Yes	Yes	Lymphoid
2014	6.51507	Male Castrate	Yes	Yes	Lymphoid
2014	9.32329	Female Spay	Yes	Yes	Lymphoid
2014	8.49863	Female Spay	Yes	Yes	Lymphoid
2014	10.1781	Male Castrate	Yes	Yes	Meningioma
2014	9.48219	Male Castrate	Yes	Yes	Osteosarcoma
2014	7.14795	Female Spay	Yes	Yes	Osteosarcoma
2014	1.51507	Female Spay	Yes	Yes	Osteosarcoma
2014	10.1479	Female Spay	Yes	Yes	Other Cancer
2014	12.3178	Female Spay	Yes	Yes	Other Cancer
2014	12.4521	Male Castrate	Yes	Yes	Other Carcinoma
2014	6.95616	Female Spay	Yes	Yes	Other Carcinoma
2014	12.326	Female Spay	Yes	Yes	Other Carcinoma
2014	9.58082	Male Castrate	Yes	Yes	Other Sarcoma
2015	15.6438	Male Castrate	Yes	No	NA
2015	6.79178	Male Castrate	No	No	NA
2015	9.9863	Male Castrate	No	No	NA
2015	6.63014	Male Castrate	No	No	NA
2015	10.0192	Female Spay	Yes	No	NA
2015	7.60822	Female Spay	No	No	NA
2015	9.0411	Female Spay	No	No	NA
2015	11.5973	Male Castrate	Yes	Yes	Hemangiosarcoma
2015	9.35616	Male Castrate	Yes	Yes	Hemangiosarcoma
2015	11.2521	Female	Yes	Yes	Hemangiosarcoma
2015	9.46575	Female Spay	Yes	Yes	Hemangiosarcoma
2015	8.54247	Male Castrate	Yes	Yes	Histiocytic
2015	13.0521	Female Spay	Yes	Yes	Histiocytic
2015	8.26301	Male Castrate	Yes	Yes	Lymphoid
2015	11.6438	Male Castrate	Yes	Yes	Melanoma
2015	14.6082	Female Spay	Yes	Yes	Meningioma
2015	13.1123	Female Spay	Yes	Yes	Meningioma
2015	8.03836	Male	Yes	Yes	Other Cancer
2015	11.7397	Male Castrate	Yes	Yes	Other Carcinoma
2015	10.5726	Female Spay	Yes	Yes	Other Carcinoma
2016	1.97808	Male	No	No	NA
2016	0.506849	Female	No	No	NA
2016	10.1534	Female Spay	No	No	NA
2016	9.58082	Male Castrate	Yes	Yes	Hemangiosarcoma
2016	9.96712	Male Castrate	Yes	Yes	Hemangiosarcoma
2016	11.5178	Female	Yes	Yes	Hemangiosarcoma
2016	9.7589	Female Spay	Yes	Yes	Hemangiosarcoma
2016	9.94795	Female Spay	Yes	Yes	Hemangiosarcoma
2016	11.1808	Female Spay	Yes	Yes	Hemangiosarcoma
2016	8.14795	Male Castrate	Yes	Yes	Histiocytic
2016	9.56164	Male Castrate	Yes	Yes	Lymphoid
2016	7.84932	Female Spay	Yes	Yes	Lymphoid
2016	13.0521	Female Spay	Yes	Yes	Lymphoid
2016	7.43562	Female Spay	Yes	Yes	Lymphoid
2016	12.3479	Male Castrate	Yes	Yes	Meningioma
2016	13.9699	Female Spay	Yes	Yes	Meningioma
2016	12.7452	Female Spay	Yes	Yes	Meningioma
2016	8.81096	Male Castrate	Yes	Yes	Other Sarcoma
2016	8.14795	Male Castrate	Yes	Yes	Other Sarcoma
2016	6.01096	Female Spay	Yes	Yes	Other Sarcoma
2016	12.5205	Female Spay	Yes	Yes	Pituitary
